# Supplementary material for: Phosphoinositide-3-Kinase γ Is Not a Predominant Regulator of ATP-Dependent Directed Microglial Process Motility or Experience-Dependent Ocular Dominance Plasticity
Source: eNeuro. 2020 Dec 21;7(6):ENEURO.0311-20.2020. doi: 10.1523/ENEURO.0311-20.2020 (PMC7769883; doi:10.1523/ENEURO.0311-20.2020)
Supplement: Extended Data 1 — Code accessibility: code used for image analysis. Description of each file is included in the attached document. Download Extended Data 1, ZIP file. [file enu-eN-NRS-0311-20-s20.zip]

Archive with 268 entries (194 files):
- eneuro_code/
- eneuro_code/.DS_Store
- __MACOSX/
- __MACOSX/eneuro_code/
- __MACOSX/eneuro_code/._.DS_Store
- eneuro_code/Motility_Analysis_batch.m
- __MACOSX/eneuro_code/._Motility_Analysis_batch.m
- eneuro_code/directional_velocity/
- eneuro_code/directional_velocity/Goatland_postscript_1030.m
- __MACOSX/eneuro_code/directional_velocity/
- __MACOSX/eneuro_code/directional_velocity/._Goatland_postscript_1030.m
- eneuro_code/directional_velocity/Goatland_script_1030.m
- __MACOSX/eneuro_code/directional_velocity/._Goatland_script_1030.m
- eneuro_code/directional_velocity/.DS_Store
- __MACOSX/eneuro_code/directional_velocity/._.DS_Store
- eneuro_code/directional_velocity/Goatland_analysis_1030.m
- __MACOSX/eneuro_code/directional_velocity/._Goatland_analysis_1030.m
- eneuro_code/directional_velocity/time_distance_plotting/
- eneuro_code/directional_velocity/time_distance_plotting/Goatland_analysis_vectordistance.m
- __MACOSX/eneuro_code/directional_velocity/time_distance_plotting/
- __MACOSX/eneuro_code/directional_velocity/time_distance_plotting/._Goatland_analysis_vectordistance.m
- eneuro_code/directional_velocity/time_distance_plotting/Goatland_script_vectordistance.m
- __MACOSX/eneuro_code/directional_velocity/time_distance_plotting/._Goatland_script_vectordistance.m
- eneuro_code/directional_velocity/time_distance_plotting/Goatland_postscript_vectordistance.m
- __MACOSX/eneuro_code/directional_velocity/time_distance_plotting/._Goatland_postscript_vectordistance.m
- eneuro_code/directional_velocity/time_distance_plotting/vector_distance_plotting.m
- __MACOSX/eneuro_code/directional_velocity/time_distance_plotting/._vector_distance_plotting.m
- __MACOSX/eneuro_code/directional_velocity/._time_distance_plotting
- eneuro_code/directional_velocity/Goatland_preprocessing_1030.m
- __MACOSX/eneuro_code/directional_velocity/._Goatland_preprocessing_1030.m
- eneuro_code/directional_velocity/Goatland_1030.m
- __MACOSX/eneuro_code/directional_velocity/._Goatland_1030.m
- __MACOSX/eneuro_code/._directional_velocity
- eneuro_code/eneuro_codedescription.docx
- __MACOSX/eneuro_code/._eneuro_codedescription.docx
- eneuro_code/helper_functions/
- eneuro_code/helper_functions/invprctile.m
- __MACOSX/eneuro_code/helper_functions/
- __MACOSX/eneuro_code/helper_functions/._invprctile.m
- eneuro_code/helper_functions/.DS_Store
- __MACOSX/eneuro_code/helper_functions/._.DS_Store
- eneuro_code/helper_functions/list_directory.m
- __MACOSX/eneuro_code/helper_functions/._list_directory.m
- eneuro_code/helper_functions/TIFFStack-master/
- eneuro_code/helper_functions/TIFFStack-master/LICENSE.md
- __MACOSX/eneuro_code/helper_functions/TIFFStack-master/
- __MACOSX/eneuro_code/helper_functions/TIFFStack-master/._LICENSE.md
- eneuro_code/helper_functions/TIFFStack-master/README.md
- __MACOSX/eneuro_code/helper_functions/TIFFStack-master/._README.md
- eneuro_code/helper_functions/TIFFStack-master/TIFFStack.m
- __MACOSX/eneuro_code/helper_functions/TIFFStack-master/._TIFFStack.m
- eneuro_code/helper_functions/TIFFStack-master/.gitignore
- __MACOSX/eneuro_code/helper_functions/TIFFStack-master/._.gitignore
- eneuro_code/helper_functions/TIFFStack-master/private/
- eneuro_code/helper_functions/TIFFStack-master/private/tiffread31_readimage.m
- __MACOSX/eneuro_code/helper_functions/TIFFStack-master/private/
- __MACOSX/eneuro_code/helper_functions/TIFFStack-master/private/._tiffread31_readimage.m
- eneuro_code/helper_functions/TIFFStack-master/private/TS_UnitTest.m
- __MACOSX/eneuro_code/helper_functions/TIFFStack-master/private/._TS_UnitTest.m
- eneuro_code/helper_functions/TIFFStack-master/private/tiffread31_header.m
- __MACOSX/eneuro_code/helper_functions/TIFFStack-master/private/._tiffread31_header.m
- eneuro_code/helper_functions/TIFFStack-master/private/tiffread31_readtags.m
- __MACOSX/eneuro_code/helper_functions/TIFFStack-master/private/._tiffread31_readtags.m
- eneuro_code/helper_functions/TIFFStack-master/private/mapped_tensor_repsum.c
- __MACOSX/eneuro_code/helper_functions/TIFFStack-master/private/._mapped_tensor_repsum.c
- eneuro_code/helper_functions/TIFFStack-master/private/mapped_tensor_repsum.mexw64
- __MACOSX/eneuro_code/helper_functions/TIFFStack-master/private/._mapped_tensor_repsum.mexw64
- eneuro_code/helper_functions/TIFFStack-master/private/TS_UnitTestImage_ImageJ_BigStack_8frames.tif
- __MACOSX/eneuro_code/helper_functions/TIFFStack-master/private/._TS_UnitTestImage_ImageJ_BigStack_8frames.tif
- eneuro_code/helper_functions/TIFFStack-master/private/TS_UnitTestImage.tif
- __MACOSX/eneuro_code/helper_functions/TIFFStack-master/private/._TS_UnitTestImage.tif
- eneuro_code/helper_functions/TIFFStack-master/private/tifflib.mexmaci64
- __MACOSX/eneuro_code/helper_functions/TIFFStack-master/private/._tifflib.mexmaci64
- eneuro_code/helper_functions/TIFFStack-master/private/TS_UnitTestImage_BigTIFF.tif
- __MACOSX/eneuro_code/helper_functions/TIFFStack-master/private/._TS_UnitTestImage_BigTIFF.tif
- __MACOSX/eneuro_code/helper_functions/TIFFStack-master/._private
- __MACOSX/eneuro_code/helper_functions/._TIFFStack-master
- eneuro_code/helper_functions/createCirclesMask/
- eneuro_code/helper_functions/createCirclesMask/createCirclesMask.m
- __MACOSX/eneuro_code/helper_functions/createCirclesMask/
- __MACOSX/eneuro_code/helper_functions/createCirclesMask/._createCirclesMask.m
- eneuro_code/helper_functions/createCirclesMask/license.txt
- __MACOSX/eneuro_code/helper_functions/createCirclesMask/._license.txt
- __MACOSX/eneuro_code/helper_functions/._createCirclesMask
- eneuro_code/helper_functions/thresh_tool.m
- __MACOSX/eneuro_code/helper_functions/._thresh_tool.m
- __MACOSX/eneuro_code/._helper_functions
- eneuro_code/Nearestneighborscript.m
- __MACOSX/eneuro_code/._Nearestneighborscript.m
- eneuro_code/MGSholl/
- eneuro_code/MGSholl/sholl_post_0612.ijm
- __MACOSX/eneuro_code/MGSholl/
- __MACOSX/eneuro_code/MGSholl/._sholl_post_0612.ijm
- eneuro_code/MGSholl/sholl_extractdata.m
- __MACOSX/eneuro_code/MGSholl/._sholl_extractdata.m
- eneuro_code/MGSholl/README.md
- __MACOSX/eneuro_code/MGSholl/._README.md
- eneuro_code/MGSholl/.git/
- eneuro_code/MGSholl/.git/config
- __MACOSX/eneuro_code/MGSholl/.git/
- __MACOSX/eneuro_code/MGSholl/.git/._config
- eneuro_code/MGSholl/.git/objects/
- eneuro_code/MGSholl/.git/objects/0c/
- eneuro_code/MGSholl/.git/objects/0c/0185c432f637392621e9804bc7651c93b71c30
- __MACOSX/eneuro_code/MGSholl/.git/objects/
- __MACOSX/eneuro_code/MGSholl/.git/objects/0c/
- __MACOSX/eneuro_code/MGSholl/.git/objects/0c/._0185c432f637392621e9804bc7651c93b71c30
- __MACOSX/eneuro_code/MGSholl/.git/objects/._0c
- eneuro_code/MGSholl/.git/objects/03/
- eneuro_code/MGSholl/.git/objects/03/4ed9ffd2adf9a97d1de82694f45aac3bf0c870
- __MACOSX/eneuro_code/MGSholl/.git/objects/03/
- __MACOSX/eneuro_code/MGSholl/.git/objects/03/._4ed9ffd2adf9a97d1de82694f45aac3bf0c870
- __MACOSX/eneuro_code/MGSholl/.git/objects/._03
- eneuro_code/MGSholl/.git/objects/6a/
- eneuro_code/MGSholl/.git/objects/6a/027b3b215fe57357a1f93fc3e39c28016115d4
- __MACOSX/eneuro_code/MGSholl/.git/objects/6a/
- __MACOSX/eneuro_code/MGSholl/.git/objects/6a/._027b3b215fe57357a1f93fc3e39c28016115d4
- __MACOSX/eneuro_code/MGSholl/.git/objects/._6a
- eneuro_code/MGSholl/.git/objects/pack/
- __MACOSX/eneuro_code/MGSholl/.git/objects/._pack
- eneuro_code/MGSholl/.git/objects/29/
- eneuro_code/MGSholl/.git/objects/29/00c3e64a7e75dfe0e3a51014116186625b2b9e
- __MACOSX/eneuro_code/MGSholl/.git/objects/29/
- __MACOSX/eneuro_code/MGSholl/.git/objects/29/._00c3e64a7e75dfe0e3a51014116186625b2b9e
- __MACOSX/eneuro_code/MGSholl/.git/objects/._29
- eneuro_code/MGSholl/.git/objects/1f/
- eneuro_code/MGSholl/.git/objects/1f/0f95bd378e3b7b8ec6ef26438907cad85a9fff
- __MACOSX/eneuro_code/MGSholl/.git/objects/1f/
- __MACOSX/eneuro_code/MGSholl/.git/objects/1f/._0f95bd378e3b7b8ec6ef26438907cad85a9fff
- __MACOSX/eneuro_code/MGSholl/.git/objects/._1f
- eneuro_code/MGSholl/.git/objects/info/
- __MACOSX/eneuro_code/MGSholl/.git/objects/._info
- eneuro_code/MGSholl/.git/objects/06/
- eneuro_code/MGSholl/.git/objects/06/10ba8aad490fb68c59968999cb9c589ceb9a44
- __MACOSX/eneuro_code/MGSholl/.git/objects/06/
- __MACOSX/eneuro_code/MGSholl/.git/objects/06/._10ba8aad490fb68c59968999cb9c589ceb9a44
- eneuro_code/MGSholl/.git/objects/06/ed1d853a216cebf787af13751f9cf598f82803
- __MACOSX/eneuro_code/MGSholl/.git/objects/06/._ed1d853a216cebf787af13751f9cf598f82803
- __MACOSX/eneuro_code/MGSholl/.git/objects/._06
- eneuro_code/MGSholl/.git/objects/39/
- eneuro_code/MGSholl/.git/objects/39/a3ae210a7302aaf7aca50e592b1d0f282b8bd8
- __MACOSX/eneuro_code/MGSholl/.git/objects/39/
- __MACOSX/eneuro_code/MGSholl/.git/objects/39/._a3ae210a7302aaf7aca50e592b1d0f282b8bd8
- __MACOSX/eneuro_code/MGSholl/.git/objects/._39
- eneuro_code/MGSholl/.git/objects/99/
- eneuro_code/MGSholl/.git/objects/99/5e26e134019d08a059fd7adf6804de0ee07195
- __MACOSX/eneuro_code/MGSholl/.git/objects/99/
- __MACOSX/eneuro_code/MGSholl/.git/objects/99/._5e26e134019d08a059fd7adf6804de0ee07195
- __MACOSX/eneuro_code/MGSholl/.git/objects/._99
- eneuro_code/MGSholl/.git/objects/fa/
- eneuro_code/MGSholl/.git/objects/fa/5470257e657a49df6b3ac9fbc298dd089836b0
- __MACOSX/eneuro_code/MGSholl/.git/objects/fa/
- __MACOSX/eneuro_code/MGSholl/.git/objects/fa/._5470257e657a49df6b3ac9fbc298dd089836b0
- __MACOSX/eneuro_code/MGSholl/.git/objects/._fa
- eneuro_code/MGSholl/.git/objects/1e/
- eneuro_code/MGSholl/.git/objects/1e/aabafd9bb9cc291ed977086f837b5d4754317a
- __MACOSX/eneuro_code/MGSholl/.git/objects/1e/
- __MACOSX/eneuro_code/MGSholl/.git/objects/1e/._aabafd9bb9cc291ed977086f837b5d4754317a
- __MACOSX/eneuro_code/MGSholl/.git/objects/._1e
- eneuro_code/MGSholl/.git/objects/1d/
- eneuro_code/MGSholl/.git/objects/1d/854b8a411cdd6330b63ebd723ea630161c2619
- __MACOSX/eneuro_code/MGSholl/.git/objects/1d/
- __MACOSX/eneuro_code/MGSholl/.git/objects/1d/._854b8a411cdd6330b63ebd723ea630161c2619
- __MACOSX/eneuro_code/MGSholl/.git/objects/._1d
- eneuro_code/MGSholl/.git/objects/2e/
- eneuro_code/MGSholl/.git/objects/2e/da41efde05510b059e3a117d6b45c6ca52b210
- __MACOSX/eneuro_code/MGSholl/.git/objects/2e/
- __MACOSX/eneuro_code/MGSholl/.git/objects/2e/._da41efde05510b059e3a117d6b45c6ca52b210
- __MACOSX/eneuro_code/MGSholl/.git/objects/._2e
- eneuro_code/MGSholl/.git/objects/8b/
- eneuro_code/MGSholl/.git/objects/8b/1621a03a8cfc21d2b4469ca581e78d296b7ae0
- __MACOSX/eneuro_code/MGSholl/.git/objects/8b/
- __MACOSX/eneuro_code/MGSholl/.git/objects/8b/._1621a03a8cfc21d2b4469ca581e78d296b7ae0
- __MACOSX/eneuro_code/MGSholl/.git/objects/._8b
- eneuro_code/MGSholl/.git/objects/25/
- eneuro_code/MGSholl/.git/objects/25/f4a432d94344613d388b5c95d096246a77c1f9
- __MACOSX/eneuro_code/MGSholl/.git/objects/25/
- __MACOSX/eneuro_code/MGSholl/.git/objects/25/._f4a432d94344613d388b5c95d096246a77c1f9
- __MACOSX/eneuro_code/MGSholl/.git/objects/._25
- __MACOSX/eneuro_code/MGSholl/.git/._objects
- eneuro_code/MGSholl/.git/HEAD
- __MACOSX/eneuro_code/MGSholl/.git/._HEAD
- eneuro_code/MGSholl/.git/info/
- eneuro_code/MGSholl/.git/info/exclude
- __MACOSX/eneuro_code/MGSholl/.git/info/
- __MACOSX/eneuro_code/MGSholl/.git/info/._exclude
- __MACOSX/eneuro_code/MGSholl/.git/._info
- eneuro_code/MGSholl/.git/logs/
- eneuro_code/MGSholl/.git/logs/HEAD
- __MACOSX/eneuro_code/MGSholl/.git/logs/
- __MACOSX/eneuro_code/MGSholl/.git/logs/._HEAD
- eneuro_code/MGSholl/.git/logs/refs/
- eneuro_code/MGSholl/.git/logs/refs/heads/
- eneuro_code/MGSholl/.git/logs/refs/heads/master
- __MACOSX/eneuro_code/MGSholl/.git/logs/refs/
- __MACOSX/eneuro_code/MGSholl/.git/logs/refs/heads/
- __MACOSX/eneuro_code/MGSholl/.git/logs/refs/heads/._master
- __MACOSX/eneuro_code/MGSholl/.git/logs/refs/._heads
- eneuro_code/MGSholl/.git/logs/refs/remotes/
- eneuro_code/MGSholl/.git/logs/refs/remotes/origin/
- eneuro_code/MGSholl/.git/logs/refs/remotes/origin/HEAD
- __MACOSX/eneuro_code/MGSholl/.git/logs/refs/remotes/
- __MACOSX/eneuro_code/MGSholl/.git/logs/refs/remotes/origin/
- __MACOSX/eneuro_code/MGSholl/.git/logs/refs/remotes/origin/._HEAD
- eneuro_code/MGSholl/.git/logs/refs/remotes/origin/master
- __MACOSX/eneuro_code/MGSholl/.git/logs/refs/remotes/origin/._master
- __MACOSX/eneuro_code/MGSholl/.git/logs/refs/remotes/._origin
- __MACOSX/eneuro_code/MGSholl/.git/logs/refs/._remotes
- __MACOSX/eneuro_code/MGSholl/.git/logs/._refs
- __MACOSX/eneuro_code/MGSholl/.git/._logs
- eneuro_code/MGSholl/.git/description
- __MACOSX/eneuro_code/MGSholl/.git/._description
- eneuro_code/MGSholl/.git/hooks/
- eneuro_code/MGSholl/.git/hooks/commit-msg.sample
- __MACOSX/eneuro_code/MGSholl/.git/hooks/
- __MACOSX/eneuro_code/MGSholl/.git/hooks/._commit-msg.sample
- eneuro_code/MGSholl/.git/hooks/pre-rebase.sample
- __MACOSX/eneuro_code/MGSholl/.git/hooks/._pre-rebase.sample
- eneuro_code/MGSholl/.git/hooks/pre-commit.sample
- __MACOSX/eneuro_code/MGSholl/.git/hooks/._pre-commit.sample
- eneuro_code/MGSholl/.git/hooks/applypatch-msg.sample
- __MACOSX/eneuro_code/MGSholl/.git/hooks/._applypatch-msg.sample
- eneuro_code/MGSholl/.git/hooks/fsmonitor-watchman.sample
- __MACOSX/eneuro_code/MGSholl/.git/hooks/._fsmonitor-watchman.sample
- eneuro_code/MGSholl/.git/hooks/pre-receive.sample
- __MACOSX/eneuro_code/MGSholl/.git/hooks/._pre-receive.sample
- eneuro_code/MGSholl/.git/hooks/prepare-commit-msg.sample
- __MACOSX/eneuro_code/MGSholl/.git/hooks/._prepare-commit-msg.sample
- eneuro_code/MGSholl/.git/hooks/post-update.sample
- __MACOSX/eneuro_code/MGSholl/.git/hooks/._post-update.sample
- eneuro_code/MGSholl/.git/hooks/pre-applypatch.sample
- __MACOSX/eneuro_code/MGSholl/.git/hooks/._pre-applypatch.sample
- eneuro_code/MGSholl/.git/hooks/pre-push.sample
- __MACOSX/eneuro_code/MGSholl/.git/hooks/._pre-push.sample
- eneuro_code/MGSholl/.git/hooks/update.sample
- __MACOSX/eneuro_code/MGSholl/.git/hooks/._update.sample
- __MACOSX/eneuro_code/MGSholl/.git/._hooks
- eneuro_code/MGSholl/.git/refs/
- eneuro_code/MGSholl/.git/refs/heads/
- eneuro_code/MGSholl/.git/refs/heads/master
- __MACOSX/eneuro_code/MGSholl/.git/refs/
- __MACOSX/eneuro_code/MGSholl/.git/refs/heads/
- __MACOSX/eneuro_code/MGSholl/.git/refs/heads/._master
- __MACOSX/eneuro_code/MGSholl/.git/refs/._heads
- eneuro_code/MGSholl/.git/refs/tags/
- __MACOSX/eneuro_code/MGSholl/.git/refs/._tags
- eneuro_code/MGSholl/.git/refs/remotes/
- eneuro_code/MGSholl/.git/refs/remotes/origin/
- eneuro_code/MGSholl/.git/refs/remotes/origin/HEAD
- __MACOSX/eneuro_code/MGSholl/.git/refs/remotes/
- __MACOSX/eneuro_code/MGSholl/.git/refs/remotes/origin/
- __MACOSX/eneuro_code/MGSholl/.git/refs/remotes/origin/._HEAD
- eneuro_code/MGSholl/.git/refs/remotes/origin/master
- __MACOSX/eneuro_code/MGSholl/.git/refs/remotes/origin/._master
- __MACOSX/eneuro_code/MGSholl/.git/refs/remotes/._origin
- __MACOSX/eneuro_code/MGSholl/.git/refs/._remotes
- __MACOSX/eneuro_code/MGSholl/.git/._refs
- eneuro_code/MGSholl/.git/index
- __MACOSX/eneuro_code/MGSholl/.git/._index
- eneuro_code/MGSholl/.git/packed-refs
- __MACOSX/eneuro_code/MGSholl/.git/._packed-refs
- eneuro_code/MGSholl/.git/COMMIT_EDITMSG
- __MACOSX/eneuro_code/MGSholl/.git/._COMMIT_EDITMSG
- __MACOSX/eneuro_code/MGSholl/._.git
- eneuro_code/MGSholl/Sholl_pre_multichannel_0612.ijm
- __MACOSX/eneuro_code/MGSholl/._Sholl_pre_multichannel_0612.ijm
- __MACOSX/eneuro_code/._MGSholl
- __MACOSX/._eneuro_code
