# Supplementary material for: Phosphoinositide-3-Kinase γ Is Not a Predominant Regulator of ATP-Dependent Directed Microglial Process Motility or Experience-Dependent Ocular Dominance Plasticity
Source: eNeuro. 2020 Dec 21;7(6):ENEURO.0311-20.2020. doi: 10.1523/ENEURO.0311-20.2020 (PMC7769883; doi:10.1523/ENEURO.0311-20.2020)
Supplement: Extended Data 1 — Code accessibility: code used for image analysis. Description of each file is included in the attached document. Download Extended Data 1, ZIP file. [file enu-eN-NRS-0311-20-s20.zip › eneuro_code/directional_velocity/Goatland_postscript_1030.m]

% Function to collect and save data from all files. This will save a matlab
% workspace containing a large results cell and a arrays containing the
% appropriate averages, file names, etc.

% Update 07/01/2020: Now calculates and uses the smallest number of time points when
% generating the summary matrices. 

function Goatland_postscript_1030(input_dir,goat_data_dir) 

% Select folder containing goat_data files to make summary spreadsheets and
% graphs

cd(goat_data_dir); 
    % Get file list, and remove trailing spaces
    input_names=list_directory(goat_data_dir,'.mat');
    input_names=strtrim(input_names);
num_samples=size(input_names,1);
goat_results=cell({});

%{
This is the output of Goatland_analysis:

goat_data=cell({});
goat_data{1,1}=sum_toward; % Sum of all towards components
goat_data{1,2}=sum_mask; % Total number of pixels counted
goat_data{1,3}=average_toward; % Average of all vectors 
goat_data{1,4}=sum_posi; % Sum of all positive components
goat_data{1,5}=num_posi; % Total number of positive vectors
goat_data{1,6}=average_posi; % Average of positive vectors 
goat_data{1,7}=sum_neg; % Sum of all negative components
goat_data{1,8}=num_neg; % Total number of negative components
goat_data{1,9}=average_neg; % Average of negative vectors
goat_data{1,10}=num_zero; % Number of zero vectors
goat_data{1,11}=core_size; % Core size

goat_data{1,12} = sum_donut; % Sum of micorglial processes in donut
goat_data{1,13} = size_donut; % Size of donut ROI
%}
    
for i=1:num_samples
    for j=1:13
    load(input_names{i})
    goat_results{i,j}=squeeze(goat_data{1,j});
    end
    clearvars goat_data
end

% Calculate the number of time points (calculates the lowest number):
num_timepts = [];
for i = 1:num_samples
    num_timepts(i) = size(goat_results{i,1},1);
end
num_timepts = min(num_timepts,[],'all');

% Plot the sum, number, and average for all vectors
figure;
plot(goat_results{1,1});
title('Sum of all vectors')
hold on;
for i=2:num_samples
    plot(goat_results{i,1});
end
saveas(gcf,'sum_all','pdf')

figure;
plot(goat_results{1,2});
title('Number of pixels analyzed (amount of microglia)')
hold on;
for i=2:num_samples
    plot(goat_results{i,2});
end
saveas(gcf,'sum_mask','pdf')

figure;
plot(goat_results{1,3});
title('Average of all vectors')
hold on;
for i=2:num_samples
    plot(goat_results{i,3});
end
saveas(gcf,'average_all','pdf')

% Extract the sum, number, and average for all vectors into one array:
% rows = time points; columns = individual samples;
sum_all=zeros(num_timepts,num_samples);
for i=1:num_samples
    sum_all(1:num_timepts,i)=goat_results{i,1}(1:num_timepts);
end

sum_mask=zeros(num_timepts,num_samples);
for i=1:num_samples
    sum_mask(1:num_timepts,i)=goat_results{i,2}(1:num_timepts);
end

% Extract the sum, number, and average for all vectors into one array:
% rows = time points; columns = individual samples;
average_all=zeros(num_timepts,num_samples);
for i=1:num_samples
    average_all(1:num_timepts,i)=goat_results{i,3}(1:num_timepts);
end

% NOT READY YET: NEED TO PUT IN IF STATEMENT BASED ON SCRIPT OPTIONS
sum_donut = zeros(num_timepts,num_samples);
for i=1:num_samples
    sum_donut(1:num_timepts,i)=goat_results{i,12}(1:num_timepts);
end

size_donut = zeros(1,num_samples);
for i=1:num_samples
    size_donut(1,i)=goat_results{i,13};
end


% Save workspace variables into the parent directory so you can so you can
% re-load and copy them into excel
save(fullfile(input_dir,'goat_results'));

end


% Extract the sum of microglial processes in the donut around core
