# Supplementary material for: Phosphoinositide-3-Kinase γ Is Not a Predominant Regulator of ATP-Dependent Directed Microglial Process Motility or Experience-Dependent Ocular Dominance Plasticity
Source: eNeuro. 2020 Dec 21;7(6):ENEURO.0311-20.2020. doi: 10.1523/ENEURO.0311-20.2020 (PMC7769883; doi:10.1523/ENEURO.0311-20.2020)
Supplement: Extended Data 1 — Code accessibility: code used for image analysis. Description of each file is included in the attached document. Download Extended Data 1, ZIP file. [file enu-eN-NRS-0311-20-s20.zip › eneuro_code/directional_velocity/Goatland_script_1030.m]

% 1030 update changes how the pipet analysis is conducted. The regions of
% interest for the convergence analysis and the directed motility analysis
% will be different. Because the processed continue moving when the reach
% the center of the ROI, the motility analysis has high varibility in this
% area, as small movement right around the center can change the detected
% direction drastically. So this area will be excluded from the analysis.
% However, for the convergence analysis, this area will be analyzed. So I
% want to generate a circular ROI encompassing the convergence area. This
% area will 

% 0912 update makes the binarization in preprocessing step occur before
% selection of ROI: that way none of the core is included in analysis

% Input: Directory containing time-lapse movies (pre-processed in imageJ). 
% Output: creates a several folders with output from each function:

% Preprocessing: binarizes image and sets ROIs. Saves thresholded movies as
% tifs in one folder. Saves binarizes stacks and ROIs as mat files in
% separate folder.

% Goatland: takes movies and runs Farneback optic flow
% function on them to generate motion vectors. Determines relative position
% of each pixel to the center of the main ROI and then re-orients the
% motion vectors so that the new y-axis is pointed towards the main ROI.

% Analysis: Takes motion vectors and begins to process them according to
% settings specified below. Can restrict analysis to certain circle area
% around the ROI. Can mask vectors based on previous thresholding of
% microglia. Can crop out an addditional ROI (pipet_yn). Can crop in a
% single ROI (single_MG). Also can performa an additional analysis to count
% the pixels in a given donut-shaped area around the main ROI. 

% Postscript: Collects all the output data from Analysis function and
% collates it into one cell array for every sample and saves this file.
% Also graphs average of all vectors, sum of all vectors, and number of
% pixels analyzed. 

close all
clearvars 

directory = uigetdir(); % Select input folder

% Define paramaters for analysis: 

downsample = 10; % Down sample in the quiver plot
min_magnitude = 0; % Minimum magnitude considered for the positive and negative velocities
circle_analysis = 200; % Limiting the analysis to circle of this radius: if 0 then whole frame analysis;
inner_radius = 0; % Excludes from the analysis a circle of this radius (for donut ROI); if 0, only core is removed
%if ~=0 then circle with radius this number of pixels will be removed
microglia_mask = 1; % Restricts final analysis to pixels with microglia (from binarization).
%0 = NO, 1 = YES. 
singleMG = 0; % Restricts final analysis to single microglia
pipet_yn = 1; % Changes to pipet analysis: uses different ROIs for ...
% convergence and motility (see 1030 update note); 0 = NO, 1 = YES
quiver_color = 1; % Save a .tif file with vector plotted on top of each frame 
%(green = towards core; red = moving away from core) 
posi_neg = 1; % Do an analysis of the Positive Toward and Negative Toward (or Away) velocities
donut_analysis = 1; % Count number of pixels in a donut around the core
donut_thickness = 40; % Determines the thickness of the 'donut'

% FIRST: Run Preprocessing to threshold image and draw
% core ROI. Files will be saved into 'directory/'. If these files already
% exist and preprocessing has already been done, it will move on to next
% step. This function specifically takes a folder input, and the function
% itself will run through all of the individual images. 

Goatland_preprocessing_1030(directory,pipet_yn,singleMG);

% SECOND: Run the vector/flow analysis for each .tif file and the
% corresponding analysis.

% Input folder is directory: folder containing the original movies.
cd(directory); 
%Get file list, and remove trailing spaces
input_names=list_directory(directory,'.tif');
input_names=strtrim(input_names);

% Make directories to store all of the outputs from each subsequent
% function

% Generate file names and make directory for Goatland output: 
goat_milk_names = strrep(input_names,'.tif','_goat_milk.mat');
goat_milk_dir = strcat(directory,'/goat_milk');
mkdir(goat_milk_dir);
    
% Run goatland for each movie file in the input directory.
% NOTE: running and saving Goatland can take a while. So if it's already
% been done, and all you want to change is the analysis, the program will
% skip this and move on to save time. 
for i = 1:size(input_names,1)
    fprintf('Goatland starting... \n')
    %Run Goatland to generate cell array of velocity and position
    %vectors, images, and core info; if not already completed
    cd(goat_milk_dir);
    if ~exist(goat_milk_names{i})
        goat_milk = Goatland_1030(input_names{i},directory,pipet_yn);
        %Save goatland output (goat_milk) for each file into goat_milk
        %directory
        fprintf('Saving... \n')
        save(goat_milk_names{i},'goat_milk')
        fprintf('Saving done \n')
    end
end

% Generate file names and make directory for Goatland_analysis
% goat_data output:
goat_data_names=strrep(input_names,'.tif','_goat_data.mat');
goat_data_dir=strcat(directory,'/goat_data');
mkdir(goat_data_dir);
% Generate file names and make directory for Goatland_analysis Quiver plot output: 
Quiver_names=strrep(input_names,'.tif','_Quiver.tif');
Quiver_dir=strcat(directory,'/Quiver_plot');
mkdir(Quiver_dir);

for i=1:size(input_names,1)
    %Call Goatland_analysis function
    goat_data = Goatland_analysis_1030(input_names{i},directory,Quiver_names{i}, Quiver_dir, downsample,...
        min_magnitude, circle_analysis, inner_radius, microglia_mask, singleMG, pipet_yn, quiver_color,...
        posi_neg,donut_analysis,donut_thickness);
    %Save Goatland_analysis output (goat_data) for each file into
    %goat_data directory
    cd(goat_data_dir);
    save(goat_data_names{i},'goat_data')

    fprintf(strcat(num2str(i),' of ',num2str(size(input_names,1))))
    fprintf('\n')
end

% Call Goatland_postscript funciton to extract data from goatland_data
% folder. This function has no outputs but instead saves the workspace
% and summary graphs. 
Goatland_postscript_1030(directory,goat_data_dir);


fprintf('\n ALL DONE \n');
