# Supplementary material for: Phosphoinositide-3-Kinase γ Is Not a Predominant Regulator of ATP-Dependent Directed Microglial Process Motility or Experience-Dependent Ocular Dominance Plasticity
Source: eNeuro. 2020 Dec 21;7(6):ENEURO.0311-20.2020. doi: 10.1523/ENEURO.0311-20.2020 (PMC7769883; doi:10.1523/ENEURO.0311-20.2020)
Supplement: Extended Data 1 — Code accessibility: code used for image analysis. Description of each file is included in the attached document. Download Extended Data 1, ZIP file. [file enu-eN-NRS-0311-20-s20.zip › eneuro_code/directional_velocity/Goatland_analysis_1030.m]

% Analyze output of Goatland: opticFlow

function [goat_data] = Goatland_analysis_1030(imFileName,input_dir,...
 FileName, Quiver_dir, ...
    downsample, min_magnitude, circle_analysis, inner_radius, microglia_mask,...
    singleMG_yn, pipet_yn, quiver_color, posi_neg...
    ,donut_analysis,donut_thickness)

%% Load data file of optic flow output: (goat_milk, output of Goatland)
GOAT_dir = [input_dir '/goat_milk/'];
GOATfilename=strrep(imFileName,'.tif','_goat_milk');
GOATfilename=[GOAT_dir strcat(GOATfilename,'.mat')];

load(GOATfilename,'goat_milk'); 

% Extract data from goat_milk (output of Goatland)
% Absolute ('Cartesian') velocity matrix
velocity_mat = goat_milk{1,1};
% Rotated ('Directional') velocity matrix 
vel_mat_tow_ort=goat_milk{1,2};
% Position matrices:
pos_mat=goat_milk{1,3};
xpos=squeeze(pos_mat(:,:,1));
ypos=squeeze(pos_mat(:,:,2));
% Dimensions
n_rows=size(goat_milk{1,1},1);
n_cols=size(goat_milk{1,1},2);
n_time=size(goat_milk{1,1},3);
% Image and binarized image
stack=goat_milk{1,4};
stack_BW=goat_milk{1,5};
% Core features
core_pos = goat_milk{1,6}; % Vertices of polygon (or tip of pipet)
core_center = goat_milk{1,7}; % Center
core_size = goat_milk{1,8}; %Diameter
core_mask = goat_milk{1,9}; %Inverted mask of core
% Other masks
pipet_mask=goat_milk{1,11}; %Inverted mask of pipet
singleMG_mask=goat_milk{1,12}; %Mask of single microglia


%% Restricting analysis to certain parts or features of image by masking velocity matrices.

% Generate matrix representing final mask:
final_mask=ones(n_rows,n_cols,n_time);

% Remove core 
if pipet_yn ==1
    core_mask = ones(n_rows,n_cols);
end
final_mask=final_mask.*core_mask;

% Restrict to circle of radius 'circle_analysis' around core
if circle_analysis~=0
    circle=createCirclesMask([n_rows,n_cols],[core_center(1),core_center(2)],circle_analysis);
    circle_xyt=repmat(circle,1,1,n_time);
    final_mask = final_mask.*circle_xyt;
end

% Exclude a smaller circle of radius 'inner_circle' from analysis to make
% donut ROI (for vector analysis)
if inner_radius ~= 0
    inner_circle = createCirclesMask([n_rows,n_cols],[core_center(1),core_center(2)],inner_radius);
    inner_circle_xyt = repmat(inner_circle,1,1,n_time);
    inner_circle_mask = 1 - inner_circle_xyt;
    final_mask = final_mask.*inner_circle_mask;
end

% Restrict to only microglia (binarized images)
if microglia_mask~=0
    final_mask=final_mask.*stack_BW;
end

% Restrict analysis to single microglia (or other custom ROI)
if singleMG_yn~=0
    singleMG_mask_xyt=repmat(singleMG_mask,1,1,n_time);
    final_mask=final_mask.*singleMG_mask_xyt;
end

% Pipet analysis: 
if pipet_yn~=0
    % 1) Remove pipet from analysis
    pipet_mask_xyt=repmat(pipet_mask,1,1,n_time);
    final_mask=final_mask.*pipet_mask_xyt;
    
    % 2) Generate 50-px radius circle around pipet tip to exclude from
    % velocity analysis and use for convergence ('donut')
    pipet_radius_vector = 25; 
    pipet_circle_vector = createCirclesMask([n_rows,n_cols],[core_center(1),core_center(2)],pipet_radius_vector);
    pipet_circle_mask = ones(n_rows,n_cols)-pipet_circle_vector; % Inverse mask of pipet_circle
   
    final_mask = final_mask.*pipet_circle_mask;
end


% Mask velocity matrices using final mask:
velocity_mat = velocity_mat.*final_mask;
vel_mat_tow_ort = vel_mat_tow_ort.*final_mask;

% Get rid of NaN values in velocity matrices:
velocity_mat(isnan(velocity_mat))=0;
vel_mat_tow_ort(isnan(vel_mat_tow_ort))=0;

% Calculating the number and average magnitude of the 'towards' axis
% of the velocity vectors. Calculates towards and away separately and
% together. 
if posi_neg~=0
    % Isolate the towards component of the masked velocity vectors
    vel_toward=squeeze(vel_mat_tow_ort(:,:,:,1)); 
    % Sum of the towards component for each time point:
    sum_toward=sum(vel_toward,[1 2]);
    % The number of pixels counted per time point (binary mask):
    sum_mask=sum(final_mask,[1,2]);
    % Total Sum divided by number of pixels to get average:
    average_toward=sum_toward./sum_mask;
    % The sum, number, and average of positive towards vectors:
    posi_toward=vel_toward; 
    posi_toward(posi_toward<0)=0; % Set all negative values to 0
    sum_posi=sum(posi_toward,[1 2]);
    num_posi=posi_toward;
    num_posi(num_posi>0)=1; % Set all positive values to 1 for counting
    num_posi=sum(num_posi,[1 2]);
    average_posi=sum_posi./num_posi; % Calculate the average
    % The sum, number, and average of negative towards vectors:
    neg_toward=vel_toward;
    neg_toward(neg_toward>0)=0; % Set all positive values to 0
    neg_toward=abs(neg_toward); % Get absolute value of negative vectors
    sum_neg=sum(neg_toward,[1 2]);
    num_neg=neg_toward;
    num_neg(num_neg>0)=1; % Set all positive values to 1 for counting
    num_neg=sum(num_neg,[1 2]);
    average_neg=sum_neg./num_neg; % Calculate the average
    % The number of zero-valued vectors
    zero_toward=vel_toward+1;
    zero_toward(zero_toward~=1)=0;
    num_zero=sum(zero_toward,[1 2]);
end

% Export data into cell array: 
goat_data=cell({});
goat_data{1,1}=sum_toward; % Sum of all towards components
goat_data{1,2}=sum_mask; % Total number of pixels counted
goat_data{1,3}=average_toward; % Average of all vectors 
goat_data{1,4}=sum_posi; % Sum of all positive components
goat_data{1,5}=num_posi; % Total number of positive vectors
goat_data{1,6}=average_posi; % Average of positive vectors 
goat_data{1,7}=sum_neg; % Sum of all negative components
goat_data{1,8}=num_neg; % Total number of negative components
goat_data{1,9}=average_neg; % Average of negative vectors
goat_data{1,10}=num_zero; % Number of zero vectors
goat_data{1,11}=core_size; % Core size
    

% Analysis for counting microglial processes in donut around core using
% microglia mask

goat_data{1,12} = []; % Initialize for sum of microglia in donut
goat_data{1,13} = []; % Initialize for size of donut

if donut_analysis~=0
    if ~pipet_yn==1
        % Generate donut mask of given a thickness centered around core ROI
        donut_radius = donut_thickness+(core_size/2);
        donut_circle=createCirclesMask([n_rows,n_cols],[core_center(1),core_center(2)],donut_radius);
        donut_mask = donut_circle.*core_mask;
        donut_mask_xyt = repmat(donut_mask,1,1,n_time);

        % Mask the thresholded image using donut
        microglia_donut = donut_mask_xyt.*stack_BW;
        % Sum number of microglial pixels within donut at each time point
        sum_donut = sum(microglia_donut,[1 2]);
        % Calculate total size (in pixels) of donut
        size_donut = sum(donut_mask,'all');

        goat_data{1,12} = sum_donut; % Sum of micorglial processes in donut
        goat_data{1,13} = size_donut; % Size of donut ROI
    else
        % Generate ROI: circle around pipet tip excluding pipet
        pipet_radius_ROI = 40;
        pipet_circle_ROI = createCirclesMask([n_rows,n_cols],[core_center(1),core_center(2)],pipet_radius_ROI);
        pipet_ROI = pipet_circle_ROI.*pipet_mask; 
        % Mask thresholded image using this ROI
        microglia_pipet_ROI = pipet_ROI.*stack_BW;
        % Calculate number of pixels occupied by microglia
        sum_pipet_ROI = sum(microglia_pipet_ROI,[1 2]);
        % Calculate size of ROI
        size_pipet_ROI = sum(pipet_ROI,'all');
        
        goat_data{1,12} = sum_pipet_ROI; % Sum of micorglial processes near pipet
        goat_data{1,13} = size_pipet_ROI; % Size of pipet ROI
    end
end    


% Quiver plot with different colors
if quiver_color~=0
% Name of the file .tif with the quiver plot
QVfilename=strcat(Quiver_dir,'/',FileName);
% Save 1st frame without quiver plot (not considered in the analysis)
figure
imshow(stack(:,:,1),'Border','tight');
frame = getframe(gcf);
imwrite(frame.cdata,QVfilename);

for k=2:n_time
    % Get the X and Y components of the velocity for this frame
    xvel=squeeze(velocity_mat(:,:,:,1));
    yvel=squeeze(velocity_mat(:,:,:,2));
    xvelt=squeeze(xvel(:,:,k));
    yvelt=squeeze(yvel(:,:,k));
    
    % Get those positions that have a POSITIVE 'toward' component and make
    % a mask with it
    tow_vel = squeeze(vel_mat_tow_ort(:,:,k,1));
    posi_tow_mask = zeros(size(tow_vel));
    posi_tow_mask(find(tow_vel>0))=1;
    posi_tow_mask(find(tow_vel<min_magnitude))=0;
    posi_xvelt = xvelt.*posi_tow_mask;
    posi_yvelt = yvelt.*posi_tow_mask;
    
    % Get those positions that have a NEGATIVE 'toward' component and make
    % a mask with it
    neg_tow_mask = zeros(size(tow_vel));
    neg_tow_mask(find(tow_vel<0))=1;
    neg_tow_mask(find(tow_vel>-min_magnitude))=0;
    neg_xvelt = xvelt.*neg_tow_mask;
    neg_yvelt = yvelt.*neg_tow_mask;

    %Filter velocity vectors with an average filter, circle radius 4.
    h=fspecial('disk',4);
    posi_xvel_filt=imfilter(posi_xvelt,h);
    posi_yvel_filt=imfilter(posi_yvelt,h);
    neg_xvel_filt=imfilter(neg_xvelt,h);
    neg_yvel_filt=imfilter(neg_yvelt,h);
    %Downsample velocity and position matrices (to avoid plotting all of
    %them)
    posi_xvel_filt2=posi_xvel_filt(1:downsample:end,1:downsample:end);
    posi_yvel_filt2=posi_yvel_filt(1:downsample:end,1:downsample:end);
    neg_xvel_filt2=neg_xvel_filt(1:downsample:end,1:downsample:end);
    neg_yvel_filt2=neg_yvel_filt(1:downsample:end,1:downsample:end);
    xpos2=xpos(1:downsample:end,1:downsample:end);
    ypos2=ypos(1:downsample:end,1:downsample:end);
    
    figure
    imshow(stack(:,:,k),'Border','tight');
    hold on;
    quiver(xpos2,ypos2,posi_xvel_filt2,posi_yvel_filt2,3,'Color', 'g');
    quiver(xpos2,ypos2,neg_xvel_filt2,neg_yvel_filt2,3,'Color', 'r');
    hold off
    frame = getframe(gcf);
    %Save .tif with the quiver plot
    imwrite(frame.cdata,QVfilename,'WriteMode','append');
    close all
end
end


% End of the function
end
