# Supplementary material for: Phosphoinositide-3-Kinase γ Is Not a Predominant Regulator of ATP-Dependent Directed Microglial Process Motility or Experience-Dependent Ocular Dominance Plasticity
Source: eNeuro. 2020 Dec 21;7(6):ENEURO.0311-20.2020. doi: 10.1523/ENEURO.0311-20.2020 (PMC7769883; doi:10.1523/ENEURO.0311-20.2020)
Supplement: Extended Data 1 — Code accessibility: code used for image analysis. Description of each file is included in the attached document. Download Extended Data 1, ZIP file. [file enu-eN-NRS-0311-20-s20.zip › eneuro_code/directional_velocity/time_distance_plotting/Goatland_analysis_vectordistance.m]

% Analyze the average directional velocity as a function of distance from
% the core. -BSW, 3/30/20

function [goat_data] = Goatland_analysis_vectordistance(imFileName, input_dir, microglia_mask, posi_neg)

%% Load data file of optic flow output: (goat_milk, output of Goatland)
GOAT_dir = [input_dir '/goat_milk/'];
GOATfilename=strrep(imFileName,'.tif','_goat_milk');
GOATfilename=[GOAT_dir strcat(GOATfilename,'.mat')];

load(GOATfilename,'goat_milk'); 

% Extract data from goat_milk (output of Goatland)
% Absolute ('Cartesian') velocity matrix
velocity_mat = goat_milk{1,1};
% Rotated ('Directional') velocity matrix 
vel_mat_tow_ort=goat_milk{1,2};
% Position matrices:
pos_mat=goat_milk{1,3};
xpos=squeeze(pos_mat(:,:,1));
ypos=squeeze(pos_mat(:,:,2));
% Dimensions
n_rows=size(goat_milk{1,1},1);
n_cols=size(goat_milk{1,1},2);
n_time=size(goat_milk{1,1},3);
% Image and binarized image
stack=goat_milk{1,4};
stack_BW=goat_milk{1,5};
% Core features
core_pos = goat_milk{1,6}; % Vertices of polygon (or tip of pipet)
core_center = goat_milk{1,7}; % Center
core_size = goat_milk{1,8}; %Diameter
core_mask = goat_milk{1,9}; %Inverted mask of core
% Other masks
pipet_mask=goat_milk{1,11}; %Inverted mask of pipet
singleMG_mask=goat_milk{1,12}; %Mask of single microglia


%% Restricting analysis to certain parts or features of image by masking velocity matrices.

% Generate matrix representing final mask:
final_mask=ones(n_rows,n_cols,n_time);

% Remove core 
final_mask=final_mask.*core_mask;

% Restrict to only microglia (binarized images)
if microglia_mask~=0
    final_mask=final_mask.*stack_BW;
end

%% Generating circular/donut ROIs from 0 to 75 um radius (0 to 300 pixels);
% In 5 um increments

% Copy final_mask in 4th dimension to then generate new mask for each
% radius (y by x by t by r)
final_mask = repmat(final_mask,1,1,1,15);

for i = 1:15
    % Include everything within outer radius
    radius_out = 20*i;
    circle_out = createCirclesMask([n_rows,n_cols],[core_center(1),core_center(2)],radius_out);
    circle_out_xyt = repmat(circle_out,1,1,n_time);
    final_mask(:,:,:,i) = final_mask(:,:,:,i).*circle_out_xyt;
    % Exclude everything within inner radius
    radius_in = 20*(i-1);
    circle_in = createCirclesMask([n_rows,n_cols],[core_center(1),core_center(2)],radius_in);
    circle_in_xyt = repmat(circle_in,1,1,n_time);
    circle_in_mask = 1 - circle_in_xyt;
    final_mask(:,:,:,i) = final_mask(:,:,:,i).*circle_in_mask;
end


% Mask velocity matrices using final mask:
velocity_mat = repmat(velocity_mat,1,1,1,1,15);
velocity_mat = permute(velocity_mat,[1 2 3 5 4]);
velocity_mat = velocity_mat.*final_mask;
vel_mat_tow_ort = repmat(vel_mat_tow_ort,1,1,1,1,15);
vel_mat_tow_ort = permute(vel_mat_tow_ort,[1 2 3 5 4]);
vel_mat_tow_ort = vel_mat_tow_ort.*final_mask;

% Get rid of NaN values in velocity matrices:
velocity_mat(isnan(velocity_mat))=0;
vel_mat_tow_ort(isnan(vel_mat_tow_ort))=0;


%% Calculating the number and average magnitude of the 'towards' axis
% of the velocity vectors. 

% Remember, 4th dimension is 'r', 5th is 'v direction'

% Isolate the towards component of the masked velocity vectors
vel_toward=squeeze(vel_mat_tow_ort(:,:,:,:,1)); 
% Sum of the towards component for each time point:
sum_toward=sum(vel_toward,[1 2]);
% The number of pixels counted per time point (binary mask):
sum_mask=sum(final_mask,[1,2]);
% Total Sum divided by number of pixels to get average:
average_toward=sum_toward./sum_mask;
% The sum, number, and average of positive towards vectors:
    

% Export data into cell array: 
goat_data=cell({});
goat_data{1,1}=sum_toward; % Sum of all towards components
goat_data{1,2}=sum_mask; % Total number of pixels counted
goat_data{1,3}=average_toward; % Average of all vectors 
goat_data{1,4}=[]; % Sum of all positive components
goat_data{1,5}=[]; % Total number of positive vectors
goat_data{1,6}=[]; % Average of positive vectors 
goat_data{1,7}=[]; % Sum of all negative components
goat_data{1,8}=[]; % Total number of negative components
goat_data{1,9}=[]; % Average of negative vectors
goat_data{1,10}=[]; % Number of zero vectors
goat_data{1,11}=core_size; % Core size
    

% Analysis for counting microglial processes in donut around core using
% microglia mask

goat_data{1,12} = []; % Initialize for sum of microglia in donut
goat_data{1,13} = []; % Initialize for size of donut


% End of the function
end
