# Supplementary material for: Phosphoinositide-3-Kinase γ Is Not a Predominant Regulator of ATP-Dependent Directed Microglial Process Motility or Experience-Dependent Ocular Dominance Plasticity
Source: eNeuro. 2020 Dec 21;7(6):ENEURO.0311-20.2020. doi: 10.1523/ENEURO.0311-20.2020 (PMC7769883; doi:10.1523/ENEURO.0311-20.2020)
Supplement: Extended Data 1 — Code accessibility: code used for image analysis. Description of each file is included in the attached document. Download Extended Data 1, ZIP file. [file enu-eN-NRS-0311-20-s20.zip › eneuro_code/directional_velocity/time_distance_plotting/Goatland_postscript_vectordistance.m]

% Function to collect and save data from all files. This will save a matlab
% workspace containing a large results cell and a arrays containing the
% appropriate averages, file names, etc.

function Goatland_postscript_vectordistance(input_dir,goat_data_dir) 

% Select folder containing goat_data files to make summary spreadsheets and
% graphs

cd(goat_data_dir); 
    % Get file list, and remove trailing spaces
    input_names=list_directory(goat_data_dir,'.mat');
    input_names=strtrim(input_names);
num_samples=size(input_names,1);
goat_results=cell({});

%{
This is the output of Goatland_analysis:

goat_data=cell({});
goat_data{1,1}=sum_toward; % Sum of all towards components
goat_data{1,2}=sum_mask; % Total number of pixels counted
goat_data{1,3}=average_toward; % Average of all vectors 
goat_data{1,4}=sum_posi; % Sum of all positive components
goat_data{1,5}=num_posi; % Total number of positive vectors
goat_data{1,6}=average_posi; % Average of positive vectors 
goat_data{1,7}=sum_neg; % Sum of all negative components
goat_data{1,8}=num_neg; % Total number of negative components
goat_data{1,9}=average_neg; % Average of negative vectors
goat_data{1,10}=num_zero; % Number of zero vectors
goat_data{1,11}=core_size; % Core size

goat_data{1,12} = sum_donut; % Sum of micorglial processes in donut
goat_data{1,13} = size_donut; % Size of donut ROI
%}
    
for i=1:num_samples
    for j=1:13
    load(input_names{i})
    goat_results{i,j}=squeeze(goat_data{1,j});
    end
    clearvars goat_data
end

% Calculate the number of time points:
num_timepts=size(goat_results{1,1},1);

% Extract the average for all vectors into one array:
% rows = time points; columns = individual samples;
num_distances = 15; % Determined in analysis function
average_all=zeros(num_timepts,num_distances,num_samples);
for i=1:num_samples
    average_all(:,:,i)=goat_results{i,3}(1:num_timepts,:);
end
average_all(isnan(average_all)) = 0; % Remove all NaN values (near core)

% Save workspace variables into the parent directory so you can so you can
% re-load and copy them into excel
save(fullfile(input_dir,'vector_distance_results'));

end

% Extract the sum of microglial processes in the donut around core
