# Supplementary material for: Phosphoinositide-3-Kinase γ Is Not a Predominant Regulator of ATP-Dependent Directed Microglial Process Motility or Experience-Dependent Ocular Dominance Plasticity
Source: eNeuro. 2020 Dec 21;7(6):ENEURO.0311-20.2020. doi: 10.1523/ENEURO.0311-20.2020 (PMC7769883; doi:10.1523/ENEURO.0311-20.2020)
Supplement: Extended Data 1 — Code accessibility: code used for image analysis. Description of each file is included in the attached document. Download Extended Data 1, ZIP file. [file enu-eN-NRS-0311-20-s20.zip › eneuro_code/directional_velocity/Goatland_preprocessing_1030.m]

% 1030 update changes pipet analysis.

% The 0912 update of this function makes the binarization step first and
% the ROI selection second, based on the binarized image. This ensures that
% no part of the central 'core' is included in the final analysis. Drawing
% based on raw image ends up not including the whole core after a lower
% threshold binarization.

function Goatland_preprocessing_1030(input_dir,pipet_yn,singleMG_yn)
% Get current directory to go back
current_dir = pwd;

% Directory for CORE mask
ROI_dir = [input_dir filesep 'ROI_core' filesep];
mkdir(ROI_dir);
% Directory for PIPET mask
ROI2_dir = [input_dir filesep 'ROI_pipet' filesep];
mkdir(ROI2_dir);
% Directory for SINGLE MICROGLIA mas
ROI3_dir = [input_dir filesep 'ROI_microglia' filesep];
mkdir(ROI3_dir);
% Directory for Thesholded frames
stack_BW_dir = [input_dir filesep 'BWmasks' filesep];
mkdir(stack_BW_dir);


%Get file list, and remove trailing spaces
input_names=list_directory(input_dir,'.tif');
input_names=strtrim(input_names);

%Run pre processing for each file
for i=1:size(input_names,1)
    fprintf([strcat(num2str(i),' of ',num2str(size(input_names,1))) '\n'])
    if isempty (input_names{i})
        error ('No file selected...');
    end
    
    cd(input_dir)
    warning('off','all')
    Img = TIFFStack(input_names{i});
    warning('on','all')
    stack = Img(:,:,:); %Creates a working variable copying the orignal tif file
    stack=double(stack); %Converts the image stack to double precision.
    stack=stack/max(max(max(stack))); %Normalizes image to highest value
    xdim=size(stack,2);
    ydim=size(stack,1);
    tdim=size(stack,3);
    
    % Binarize image:
    BWfilename=strrep(input_names{i},'.tif','_BWMasks');
    BWfilename=strcat([stack_BW_dir BWfilename],'.tif');
    if ~exist(BWfilename)
        
        % Create image of first time point
        stack_init = squeeze(stack(:,:,1));
        % Open thresh_tool function to generate threshold;
        [newthresh, stack_BW] = thresh_tool(stack_init);
        
        % Binarize image at new threshold for each time point. The save as
        % a .tif file.
        binar = imbinarize(stack(:,:,1),newthresh);
        mask=zeros(ydim,xdim); % Mask of zeros
        binar_process = binar - mask; % This is just to avoid the compression for binarized images that is not compatible with FIJI
        imwrite(binar_process, BWfilename);
        for j=2:tdim
            binar = imbinarize(stack(:,:,j),newthresh);
            binar_process = binar - mask;
            imwrite(binar_process,BWfilename,'WriteMode','append');
        end
    else
    % Re-load binarized stack if bindarization has already been completed:
    % this step is important because if the thresholded image already
    % exists, it is not created in the step above, but needs to
    % be loaded to draw the core ROI.
    
        num_imgs = size(imfinfo(BWfilename),1);
        
        %Get the binarized image for each time point
        stack_BW=zeros(size(stack));
        for j=1:num_imgs
            I=imread(BWfilename,j);
            I(find(I==255))=1;
            stack_BW(:,:,j)=I;
        end
        stack_BW=squeeze(stack_BW(:,:,1)); % Use only first time point
    end
    
    
    if ~pipet_yn==1 % Run normal analysis for laser ablations
        % Draw polygon and position around ablation core to generate ROI
        fprintf('Draw polygon around core ... \n')
        COREfilename=strrep(input_names{i},'.tif','_core_pos');
        COREfilename=[ROI_dir strcat(COREfilename,'.mat')];
        if ~exist(COREfilename)
            figure;
            imshow(stack_BW(:,:,1)); %shows first time frame
            core=impoly; %generates 'polygon' object
            pos1=wait(core);
            core_pos=getPosition(core); %gives position of polygon vertices 
            %as n by 2 matrix with x,y coordinates... so n_col by n_row
            %Calculate core_center in row by column coordinates
            core_center_x=(max(core_pos(:,1))+min(core_pos(:,1)))/2;
            core_center_y=(max(core_pos(:,2))+min(core_pos(:,2)))/2;
            core_center = cat(2,core_center_x,core_center_y);
            save(COREfilename,'core_pos','core_center');
        end
    
    else % i.e. pipet_yn=1; Run pipet analysis
        
        % 1) Identify tip of Pipet, so you can later identify an ROI. 
        fprintf('Click on tip of pipet ... \nUse normal button click to add point. \n')
        fprintf('Press Return or Enter after click \n')
        fprintf('Press delete or Backspace to remove point \n')
        COREfilename=strrep(input_names{i},'.tif','_core_pos');
        COREfilename=[ROI_dir strcat(COREfilename,'.mat')];
        if ~exist(COREfilename)
            figure;
            imshow(stack(:,:,1),[0 0.3]); %shows first time frame at high contrast/brightness
            [core_x, core_y] =getpts; %generates 'polygon' object
            % pos1=wait(core);
            % core_pos=getPosition(core); %gives position of polygon vertices 
            %as n by 2 matrix with x,y coordinates... so n_col by n_row
            core_center = cat(2,core_x,core_y);
            core_pos = core_center;
            save(COREfilename,'core_pos','core_center');
        end
    
        % 2) Draw new ROI to exclude pipet area/dye from analysis
        fprintf('Draw polygon around pipet ... \n')
        PIPETfilename=strrep(input_names{i},'.tif','_pipet_pos');
        PIPETfilename=[ROI2_dir strcat(PIPETfilename,'.mat')];
        if ~exist(PIPETfilename)
            figure;
            imshow(stack(:,:,1)); %shows first time frame
            pipet=impoly; %generates 'polygon' object
            pos1=wait(pipet);
            pipet_pos=getPosition(pipet); %gives position of polygon vertices 
            %as n by 2 matrix with x,y coordinates... so n_col by n_row
            save(PIPETfilename,'pipet_pos');
        end
    end
    
    
    
    
    % This runs if you want to restrict analysis to a manaually drawn
    % region of interest (like a single microglia, with the cell body as
    % the central core
    if singleMG_yn==1
        % Draw polygon around Pipet tip
        fprintf('Draw polygon around single microglia ... \n')
        MGfilename=strrep(input_names{i},'.tif','_mg_pos');
        MGfilename=[ROI3_dir strcat(MGfilename,'.mat')];
        if ~exist(MGfilename)
            figure;
            imshow(stack(:,:,1)); %shows first time frame
            microglia=impoly; %generates 'polygon' object
            pos1=wait(microglia);
            mg_pos=getPosition(microglia); %gives position of polygon vertices 
            % as n by 2 matrix with x,y coordinates... so n_col by n_row
            save(MGfilename,'mg_pos');
        end
    end
    
close all % Close figure windows before starting next sample
end
% cd(current_dir); % Return to starting directory... causing problems
end
