# Supplementary material for: Phosphoinositide-3-Kinase γ Is Not a Predominant Regulator of ATP-Dependent Directed Microglial Process Motility or Experience-Dependent Ocular Dominance Plasticity
Source: eNeuro. 2020 Dec 21;7(6):ENEURO.0311-20.2020. doi: 10.1523/ENEURO.0311-20.2020 (PMC7769883; doi:10.1523/ENEURO.0311-20.2020)
Supplement: Extended Data 1 — Code accessibility: code used for image analysis. Description of each file is included in the attached document. Download Extended Data 1, ZIP file. [file enu-eN-NRS-0311-20-s20.zip › eneuro_code/directional_velocity/Goatland_1030.m]

% 1030 update: change for pipet analysis... don't remove the core until the
% analysis stage... at this point, we don't need to anyway. 

function [goat_milk] = Goatland_1030(imFileName,input_dir,pipet_yn)
%% Obtaining the flow info from your .tif file
    
% Get the current directory to go back
current_dir = pwd;

ROI_dir = [input_dir '/ROI_core/'];
ROI2_dir = [input_dir '/ROI_pipet/'];
ROI3_dir = [input_dir '/ROI_microglia/'];
stack_BW_dir = [input_dir '/BWmasks/'];

if isempty (imFileName)
    error ('No file selected...');
end

cd(input_dir);  
Img = TIFFStack(imFileName);
stack = Img(:,:,:); %Creates a working variable copying the orignal tif file
stack=double(stack); %Converts the image stack to double precision.
stack=stack/max(max(max(stack))); %Normalizes image to highest value
xdim=size(stack,2);
ydim=size(stack,1);
tdim=size(stack,3);
%NOTE: the dimensions for stack are in (y,x,t)

%Initialize optic flow object
opticFlow = opticalFlowFarneback; %('NumPyramidLevels',3);%('NeighborhoodSize',10, 'FilterSize', 30);%'NeighborhoodSize',30);%, 'FilterSize', 15);

%Initialize an empty matrix to load values into.
xvel_export=[];yvel_export=[];mag_export=[];orient_export=[];
%Read in video frames and estimate optical flow of each frame.
for i=1:tdim
    frame=squeeze(stack(:,:,i));
    frameGray=mat2gray(frame,[0 1]);
    flow=estimateFlow(opticFlow,frameGray);
    %Export x,y velocites, magnitudes, and orientations of vectors 
    x_vel = [flow.Vx];
    y_vel = [flow.Vy];
    xvel_export(:,:,end+1)=x_vel;
    yvel_export(:,:,end+1)=y_vel;
    magnitudes = flow.Magnitude;
    orientations = flow.Orientation;
    mag_export(:,:,end+1)=magnitudes;
    orient_export(:,:,end+1)=orientations;
end
%Remove the first matrix(:,:,1) of these variables since they are
%empty because of how they were initiated. After this, their time size
%corresponds to the time size of the stack.
xvel_export(:,:,1)=[];
yvel_export(:,:,1)=[];
mag_export(:,:,1)=[];
orient_export(:,:,1)=[];

% Define image parameters
n_rows=size(xvel_export,1);
n_cols=size(xvel_export,2);
n_time=size(xvel_export,3);

% Concatenate velocity matrices to get one matrix.
velocity_mat=cat(4,xvel_export,yvel_export);
    
%% Use 'core ROI' center coordinates to calculate directed motility
    
% Load Core ROI information from pre-processing: vertices of core
% polygons ('core_pos') and center of core ('core_center'). For pipet
% analysis, core_pos is just the core_center. 
COREfilename=strrep(imFileName,'.tif','_core_pos');
COREfilename=[ROI_dir strcat(COREfilename,'.mat')];
if exist(COREfilename)
    close all
    figure;
    load(COREfilename);
else
    %Report error message.
    error('Error: could not find core_ROI file');
end

% Relative X Y coordinates towards center
% Generated normalized relative position matrix for each pixel of the
% Make sure to do this in n_rows by n_cols notation (i.e. y by x)

%Generate matrices with column (x) and row (y) values relative to core center
cols=1:n_cols;
rows=1:n_rows;
[col_mat,row_mat]=meshgrid(cols,rows);
col_mat_rel=-(col_mat-core_center(1));
row_mat_rel=-(row_mat-core_center(2));
%Generate variables to export
pos_mat=cat(3,col_mat,row_mat);
rel_pos_mat=cat(3,col_mat_rel,row_mat_rel);
%Concatenate positions matrices (x then y) and normalize relative position
%vectors
norm_rel_pos=vecnorm(rel_pos_mat,2,3);
norm_row_mat=row_mat_rel./norm_rel_pos;
norm_col_mat=col_mat_rel./norm_rel_pos;
norm_rel_pos_mat=cat(3,norm_col_mat,norm_row_mat);
norm_rel_pos_mat(isnan(norm_rel_pos_mat))=0; %set NaN at origin to zero
% This is the normalized relative position matrix.

% Transformation of velocity vectors into components "towards" the core and "orthogonal" to the core
% Get the rotation angle (a) of the coordinate system for each pixel
angle_mat = atan2(norm_row_mat, norm_col_mat); % atan2(Y,X). Y coordinates correspond to the rows. X coordinates correspond to the columns.
% Transformation matrix is:
%       [cos(a), sin(a); -sin(a), cos(a)] 
% so that each new component is defined as:
%    toward = xvel*cos(a) + yvel*sin(a)
%    ortho = -xvel*sin(a) + yvel*cos(a)
for i=1:n_time
    vel_toward(:,:,i) = xvel_export(:,:,i).*cos(angle_mat) + yvel_export(:,:,i).*sin(angle_mat);
    vel_ortho(:,:,i) = -xvel_export(:,:,i).*sin(angle_mat) + yvel_export(:,:,i).*cos(angle_mat);
end
vel_mat_tow_ort=cat(4,vel_toward,vel_ortho);
% This is the velocity matrix in the towards-orthogonal coordinate
% system

%% Generate Masks/ROIs to be exported and used in Analysis function
% The point is to have all the data for the Analysis function in one .mat
% file, which is easy to load.

% Load binarized image and store it as a matlab array: 'stack_BW' 
BWfilename=strrep(imFileName,'.tif','_BWMasks');
BWfilename=[stack_BW_dir strcat(BWfilename,'.tif')];
if exist(BWfilename) % This should be done from preprocessing
    num_imgs = size(imfinfo(BWfilename),1);
    if(num_imgs~=n_time)
        error('Saved BWMasks does not correspond to this .tiff file')
    end
    %Get the binarized image for each time point
    stack_BW=zeros(size(stack));
    for i=1:n_time
        I=imread(BWfilename,i);
        I(find(I==255))=1;
        stack_BW(:,:,i)=I;
    end
else
    error('No Binarized image file')
end

% Load core_ROI and generate mask 
core_size = 0; % Initialize core size: stays 0 for pipet analysis
core_mask = ones(n_rows,n_cols); % Initialize core-mask; all ones for pipet analysis
if ~pipet_yn==1
    imshow(stack(:,:,1));
    core=impoly(gca,core_pos);
    core_mask=createMask(core); %binary mask of core
    % Generate inverse mask that will exclude core
    mask=ones(n_rows,n_cols);
    core_mask=mask-core_mask;
    %Calculate core size, similar to 'diameter' of core
    core_xsize=max(core_pos(:,1))-min(core_pos(:,1));
    core_ysize=max(core_pos(:,2))-min(core_pos(:,2));
    core_size=(core_xsize+core_ysize)/2;
end

% Load Pipet ROI and generate mask
PIPETfilename=strrep(imFileName,'.tif','_pipet_pos');
PIPETfilename=[ROI2_dir strcat(PIPETfilename,'.mat')];
pipet_mask = []; % Initialize an empty array
if exist(PIPETfilename) % There should be a pipet ROI already defined from the preprocessing
    close all
    figure;
    load(PIPETfilename);
    imshow(stack(:,:,1));
    pipet=impoly(gca,pipet_pos);
    % Generate inverted mask to exclude pipet.
    pipet_mask=ones(n_rows,n_cols)-createMask(pipet);    
% If there is no pipet ROI file, move on.
end

% Generate ROI masks around single microglia.
MGfilename=strrep(imFileName,'.tif','_mg_pos');
MGfilename=[ROI3_dir strcat(MGfilename,'.mat')];
singleMG_mask = []; % Initialize an empty array
if exist(MGfilename) % There should be an ROI already defined from the preprocessing
    close all
    figure;
    load(MGfilename);
    imshow(stack(:,:,1));
    singleMG=impoly(gca,mg_pos);
% Generate a mask for the microglia
singleMG_mask=createMask(singleMG);   
end

%% Export values into a cell array

goat_milk=cell(1,12);
goat_milk{1,1}=velocity_mat; % Cartesian velocity
goat_milk{1,2}=vel_mat_tow_ort; % Direcitonal velocity
goat_milk{1,3}=pos_mat; % Position matrix needed for quiver plots

goat_milk{1,4}=stack; % Original image
goat_milk{1,5}=stack_BW; % Binarized image

goat_milk{1,6}=core_pos; % Coordinates of polygon ROI
goat_milk{1,7}=core_center; % Center of ROI or location of pipet tip
goat_milk{1,8}=core_size; % 'Diameter' of ROI; 0 for pipet
goat_milk{1,9}=core_mask; % Inverted mask of core ROI; all ones for pipet

goat_milk{1,11}=pipet_mask; % Inverted mask of pipet
goat_milk{1,12}=singleMG_mask; % Inverted mask of single_MG ROI

cd(current_dir);
close all;


end
