# Supplementary material for: Phosphoinositide-3-Kinase γ Is Not a Predominant Regulator of ATP-Dependent Directed Microglial Process Motility or Experience-Dependent Ocular Dominance Plasticity
Source: eNeuro. 2020 Dec 21;7(6):ENEURO.0311-20.2020. doi: 10.1523/ENEURO.0311-20.2020 (PMC7769883; doi:10.1523/ENEURO.0311-20.2020)
Supplement: Extended Data 1 — Code accessibility: code used for image analysis. Description of each file is included in the attached document. Download Extended Data 1, ZIP file. [file enu-eN-NRS-0311-20-s20.zip › eneuro_code/MGSholl/sholl_post_0612.ijm]

/*
 * Macro template to process multiple images in a folder
 * 
 * Run Sholl analysis on cropped thresholded microglia images in Batch (all .tifs in a folder)
 */

#@ File (label = "Thresholded Microglia", style = "directory") input
#@ File (label = "Spreadsheets", style = "directory") output
#@ String (label = "File suffix", value = ".tif") suffix

// See also Process_Folder.py for a version of this code
// in the Python scripting language.


processFolder(input);

// function to scan folders/subfolders/files to find files with correct suffix
function processFolder(input) {
	list = getFileList(input);
	list = Array.sort(list);
	for (i = 0; i < list.length; i++) {
		if(File.isDirectory(input + File.separator + list[i]))
			processFolder(input + File.separator + list[i]);
		if(endsWith(list[i], suffix))
			processFile(input, output, list[i]);
	}
}

function processFile(input, output, file) {
	// Do the processing here by adding your own code.
	// print("Processing: " + file);
	open(input + File.separator + file);
	
	roiManager("reset");
	nROIs = Overlay.size;
	// print("Number ROIs: " + d2s(nROIs,0));
	Overlay.activateSelection(nROIs-1);
	roiManager("add");
	
	run("Select None");
	roiManager("select", 0);
	roiManager("measure");
	
	run("Sholl Analysis...", "starting=0 ending=50 radius_step=2 #_samples=1 " + 
		"integration=Mean enclosing=1 #_primary=2 linear polynomial=[Best fitting degree] " + 
		"normalizer=Area save directory=["+output+"] do");
	
	close("*");
}
