# Supplementary material for: Phosphoinositide-3-Kinase γ Is Not a Predominant Regulator of ATP-Dependent Directed Microglial Process Motility or Experience-Dependent Ocular Dominance Plasticity
Source: eNeuro. 2020 Dec 21;7(6):ENEURO.0311-20.2020. doi: 10.1523/ENEURO.0311-20.2020 (PMC7769883; doi:10.1523/ENEURO.0311-20.2020)
Supplement: Extended Data 1 — Code accessibility: code used for image analysis. Description of each file is included in the attached document. Download Extended Data 1, ZIP file. [file enu-eN-NRS-0311-20-s20.zip › eneuro_code/MGSholl/Sholl_pre_multichannel_0612.ijm]

// Brendan's Routine for Sholl Analysis  -Brendan Whitelaw, 2020
// Part 1: Pre-processing Z-stacks to isolate, theshold, and smooth microglia before Sholl


/*
 * Macro template to process multiple images in a folder
 * 
 * Run Sholl analysis on cropped thresholded microglia images in Batch (all .tifs in a folder)
 */

#@ File (label = "Input directory", style = "directory") input
#@ File (label = "Zmax Output directory", style = "directory") dir_zmax
#@ File (label = "Cropped Microglia directory", style = "directory") dir_microglia
#@ String (label = "File suffix", value = ".nd2") suffix


processFolder(input);

// function to scan folders/subfolders/files to find files with correct suffix
function processFolder(input) {
	list = getFileList(input);
	list = Array.sort(list);
	for (i = 0; i < list.length; i++) {
		if(File.isDirectory(input + File.separator + list[i]))
			processFolder(input + File.separator + list[i]);
		if(endsWith(list[i], suffix))
			processFile(input, dir_zmax, dir_microglia, suffix, list[i]);
	
}


// Runs analysis on each file in input folder with correct extension
function processFile(input, dir_zmax, dir_microglia,suffix, file) {
	// Do the processing here by adding your own code.
	// print("Processing: " + file);
	path = input + File.separator + file;
	print(file);
	// Run the isolate_microglia function
	isolate_microglia(path,dir_zmax,dir_microglia);
	
}

// Isolate microglia function to prepare images for Sholl analysis 
function isolate_microglia(path,dir_zmax,dir_microglia) {
	// Takes a z-stack (.nd2 as written) and performs semi-automated pre processing and cropping
	// Inputs: path (file-path of .nd2 z-stack); dir_zmax output folder for Maxz;
	// dir_microglia output for cropped microglia

open(path); // open the file
stack_name = File.getName(path);
selectWindow(stack_name);

// Choose channel for analysis and isolate that channel
Dialog.createNonBlocking("Choose the channel...");
Dialog.addString("Channel: ", "");
Dialog.show();
new_channel = Dialog.getString();
run("Split Channels");
stack_name = "C"+new_channel+"-"+stack_name;
selectWindow(stack_name);
close("\\Others");


// Despeckle and Smooth image
run("Despeckle", "stack");
run("Gaussian Blur...", "sigma=0.5 stack");
setMinAndMax(0, 1311); // Increase B/C


// Generate a dialog box to determine slices for MaxZ projection and performe projections
Dialog.createNonBlocking("Choose the top and bottom Z slices...");
Dialog.addString("Lowest: ", "");
Dialog.addString("Highest: ", "");
Dialog.show();
lowest = Dialog.getString();
highest = Dialog.getString();
selectWindow(stack_name);
run("Z Project...", "start=" + lowest + " stop=" + highest + " projection=[Max Intensity]");
setMinAndMax(0, 1311); // Increase B/C


// Save Zmax projection 
zmax_name = "MAX_"+stack_name;
selectWindow(zmax_name); // Make sure to select the Max projection window
zmax_name = replace(zmax_name,suffix,".tif"); // rename max file name for saving
saveAs("tiff", dir_zmax + File.separator + zmax_name); // save MAX projection as .tif
// Note: zmax_name is also the name of the max projection window. stack_name is that of the z-stack


// Select microglial cell bodies (can use Z-stack to help find ones in the middle)
setTool("multipoint");
waitForUser("Click on cell bodies in middle of stack");
selectWindow(zmax_name);
Overlay.addSelection;
run("Select None");


// Use ROI manager to draw outline each microglia with polygons
close(stack_name);
roiManager("reset");
setOption("Show All", true);
setTool("polygon");
waitForUser("Outline microglia and add to ROI manager (press 't')");
ROIset_name = replace(zmax_name,".tif","_ROIset.zip");
roiManager("Save", dir_zmax+ File.separator+ ROIset_name);
run("Select None");
Overlay.remove // Removes the cell body overlays


// Threshold the image (maybe ~20%?)
run("Threshold...");
setAutoThreshold("Default dark");
waitForUser("Apply threshold... then click OK");
run("Convert to Mask");


// Remove the little particles (<50 sq pixel) 
run("Make Binary");
roiManager("reset");
run("Analyze Particles...", "size=0-50 pixel show=Nothing add");
roiManager("deselect");
setColor(0);
roiManager("fill");
roiManager("reset");


// Re-load microglia ROIs and then crop them out
roiManager("open", dir_zmax+ File.separator+ ROIset_name)
num_mg = roiManager("count");
num_mg_string = d2s(num_mg, 0);
setBackgroundColor(255, 255, 255); // Important after thresholiding the backround is white...
// so when you 'Clear Outside' the ROI below it needs to also be white
microglia_file_name = replace(zmax_name,".tif","_mgROI_");


for(i = 0; i < num_mg; i++) {
	t_frame = i+1;
	roiManager("select",i);
	run("Duplicate...","cropped_microglia_temp");
	run("Clear Outside");
	run("Select None");
	setTool("point");
	waitForUser("Click center of cell body... then click OK");
	Overlay.addSelection;
	num_ROI = d2s(i+1,0);
	new_file_name = microglia_file_name + num_ROI + "of" + num_mg_string + ".tif";
	saveAs("tiff",dir_microglia + File.separator + new_file_name);
	close(new_file_name);
	selectWindow(zmax_name);
}

roiManager("reset");
close("*");
print("done");

}
